# Supplementary material for: First detection and molecular characterization of Jingmen tick virus with a high occurrence in Rhipicephalus (Boophilus) microplus collected from livestock in Cameroon (2024)
Source: Parasit Vectors. 2025 Feb 5;18:41. doi: 10.1186/s13071-025-06670-w (PMC11796043; doi:10.1186/s13071-025-06670-w)
Supplement: Supplementary file 1 — Additional file 1. Conventional PCR primers for amplifying the S1 segment sequences of JMTV. [file 13071_2025_6670_MOESM1_ESM.xlsx]

## Sheet: Feuil1
	Additional file 1: Conventional PCR primers for amplifying the S1 segment sequences of JMTV
	PCR system	Nt sequence	Nt range (bp)	Fragment length (bp)	Total length (nt)
	1	Forward : 5’- gccctggcgtgtagacacact -3’	627-1307	680	1920
		Reverse : 5’- atattgaacacggctcgaggtg –3’
	2	Forward : 5’- ggatcagaaggcacgcga – 3’	1177-1921	744
		Reverse : 5’- ccatttcttcatcctccgctagt- 3’
	3	Forward : 5’- aagaagtcaatggacgctaccg-3’	1791-2545	754
		Reverse : 5’- gagccagcattctgcattctg – 3’
