# Supplementary material for: First detection and molecular characterization of Jingmen tick virus with a high occurrence in Rhipicephalus (Boophilus) microplus collected from livestock in Cameroon (2024)
Source: Parasit Vectors. 2025 Feb 5;18:41. doi: 10.1186/s13071-025-06670-w (PMC11796043; doi:10.1186/s13071-025-06670-w)
Supplement: Supplementary file 2 — Additional file 2. Percentage of JMTV pool positivity per cow/bull. [file 13071_2025_6670_MOESM2_ESM.xlsx]

## Sheet: Feuil1
	Additional file 2: Percentage of JMTV pool positivity per cattle
	Animal ID	Tick pools per animal	Positive tick pools per animal	Positivity rate of tick pools (%)
	1113	2	1	50.00
	92	10	5	50.00
	1100	1	1	100.00
	1091	1	1	100.00
	1117	2	1	50.00
	1053	5	3	60.00
	82	7	7	100.00
	1097	1	1	100.00
	1161	1	1	100.00
	580	1	1	100.00
	1096	1	1	100.00
	1189	2	1	50.00
	422	3	1	33.33
	8	3	1	33.33
	426	3	2	66.66
	44	1	1	100.00
	1169	1	1	100.00
	45	1	1	100.00
	1150	2	1	50.00
	1023	1	1	100.00
	354	3	1	33.33
	1168	3	1	33.33
	1025	2	2	100.00
	1015	3	1	33.33
	424	2	1	50.00
	1195	1	1	100.00
	141	1	1	100.00
	1109	1	1	100.00
	181	3	1	33.33
	172	1	1	100.00
	1137	3	3	100.00
	428	2	1	50.00
	176	1	1	100.00
	1198	2	1	50.00
	161	2	2	100.00
	178	2	1	50.00
	17	2	1	50.00
	171	2	2	100.00
	1054	1	1	100.00
	167	2	1	50.00
	357	1	1	100.00
	1042	2	1	50.00
